# Supplementary material for: Plasma Lipidomic Patterns in Patients with Symptomatic Coronary Microvascular Dysfunction
Source: Metabolites. 2021 Sep 22;11(10):648. doi: 10.3390/metabo11100648 (PMC8540191; doi:10.3390/metabo11100648)
Supplement: Supplementary file 1 [file metabolites-11-00648-s001.zip]

Archive with 1 entries (1 files):
- metabolites-1383331-supplementary.pdf
